# Supplementary material for: Maternal microbiota-derived metabolic profile in fetal murine intestine, brain and placenta
Source: BMC Microbiol. 2022 Feb 7;22:46. doi: 10.1186/s12866-022-02457-6 (PMC8819883; doi:10.1186/s12866-022-02457-6)
Supplement: Supplementary file 1 — Additional file 1. [file 12866_2022_2457_MOESM1_ESM.xlsx]

## Sheet: Sheet1
					Fold change (GF vs SPF)			Cohen's D			q (FDR)
Curated ID	Compound class	HMDB ID	PubChem ID	KEGG ID	Brain	Intestine	Placenta	Brain	Intestine	Placenta	Brain_TreatmentGF_P_FDR	Intestine_TreatmentGF_P_FDR	Placenta_TreatmentGF_P_FDR	Comment	Mode	m/z	RT [min]	MS/MS spectra (fragment m/z and relative intensity)	ID Level
1-Methylhistidine	Amino acid	HMDB0000001	92105	C01152	0.64301	0.637743	0.595568	-1.61196	-1.31859	-0.947634	0.00175764	0.0094204	0.0332243	more in SPF in all tissues	HILIC+	170.093	6.457	81.044 (100), 56.049 (81), 96.068 (40), 83.06 (15), 97.075 (13), 39.022 (11), 41.037 (10), 42.032 (10), 68.048 (9), 82.053 (8)	1
1-Methylnicotinamide	Nicotinamide	HMDB0000699	457	C02918	1.29737	1.13488	1.65155	2.70578	0.444892	1.6487	0.154721	0.543587	0.000738513	more in GF in 1-2 tissues	HILIC+	137.072	2.31	94.065 (100), 137.071 (73), 92.049 (48), 78.033 (19), 53.038 (13), 67.053 (9), 93.058 (8)	1
2'-Deoxycytidine	Nucleoside	HMDB0000014	13711	C00881	0.998824	1.24672	4.53504	-0.00861774	0.358929	6.28443	0.996088	0.477665	2.39567e-06	more in GF in 1-2 tissues	HILIC+	455.19	2.249	112.05 (100), 228.099 (24), 455.105 (13), 229.096 (6), 455.23 (6), 69.044 (5)	2
2-Pyrrolidone-5-carboxylic acid (PCA)	Amino acid derivative	HMDB0000267	7405	C01879	0.942981	0.828076	0.874848	-1.57425	-2.71207	-1.0802	0.147707	0.000502796	0.0427496	more in SPF in all tissues	HILIC+	130.05	6.532	84.044 (100), 56.049 (29), 130.053 (13), 70.063 (11), 41.038 (11), 102.054 (5)	2
3-Hydroxy-3-methylglutaric acid	Carboxylic acid	HMDB0000355	1662	C03761	0.916382	0.5436	0.731051	-1.00447	-0.851193	-1.58288	0.464661	0.061584	0.0020445	more in SPF in 1-2 tissues	HILIC−	161.046	1.941	57.035 (100), 41.003 (17), 59.013 (8), 97.073 (7), 74.77 (7), 59.218 (6), 37.427 (5), 94.45 (5), 20.648 (5), 96.281 (5)	1
3-Hydroxybutanoic acid	Carboxylic acid	HMDB0000357	441	C01089	0.773748	0.487074	0.478473	-0.647573	-1.14701	-1.22909	0.387106	0.0250856	0.0180563	more in SPF in 1-2 tissues	HILIC−	103.04	0.759	59.014 (100), 48.049 (10), 57.034 (8), 91.401 (6), 73.03 (6), 103.039 (5), 57.69 (4)	1
3-Indolelactic acid	Indole	HMDB0000671	92904	C02043	1.45193	1.31324	1.18613	3.95514	1.89752	1.18628	0.354358	0.00205236	0.0694004	more in GF in 1-2 tissues	RP+	206.082	4.555	160.075 (100), 206.082 (84), 118.067 (60), 130.066 (49), 188.071 (49), 146.06 (47), 132.083 (34), 170.063 (25), 81.952 (12), 117.072 (11)	1
3-Indolepropionic acid	Indole	HMDB0002302	3744	-	0.0967679	0.0430695	0.0249786	-2.17157	-1.64528	-2.60279	2.32304e-05	0.000686875	6.3015e-07	more in SPF in all tissues; annotation is based on m/z and RT match with authentic standard	RP+	190.087	5.769	n/a	2
3-Methylhistidine	Amino acid	HMDB0000479	64969	C01152	0.619068	0.664626	0.563255	-1.91456	-1.52246	-0.797839	0.00028404	0.00282316	0.072349	more in SPF in 1-2 tissues	HILIC+	170.093	7.027	170.092 (100), 96.068 (60), 109.075 (36), 126.103 (22), 125.071 (12), 95.062 (6), 83.061 (5)	2
3-Ureidopropionic acid	Urea	HMDB0000026	111	C02642	1.0415	0.906205	0.7315	0.213764	-0.305034	-2.81428	0.893181	0.560516	4.10233e-06	more in SPF in 1-2 tissues	HILIC+	133.061	1.817	90.053 (100), 115.05 (52), 73.038 (39), 72.044 (30), 30.032 (18)	1
4-Hydroxybenzenesulfonic acid	Benzenesulfonic acid	-	4765	-	0.0562332	0.0135874	0.00661263	-2.46718	-2.20017	-4.33822	3.31775e-06	2.0602e-05	1.36928e-10	N.D. in GF (S/N<5)	HILIC−	172.992	0.548	93.035 (100), 172.991 (67), 79.958 (22), 172.893 (14), 85.028 (9), 51.994 (8), 81.621 (8), 136.827 (7), 120.573 (6), 26.328 (6)	2
4-Hydroxyphenyllactic acid	Phenolic acid	HMDB0000755	9378	C03672	0.751726	0.771524	0.782984	-1.30714	-0.937265	-0.694262	0.0181693	0.101658	0.129256	more in SPF in 1-2 tissues	RP−	181.051	2.778	163.04 (100), 181.051 (71), 135.045 (67), 119.052 (38), 137.608 (9), 148.39 (5), 139.948 (5), 163.097 (4), 107.049 (4), 179.612 (4)	1
5-Aminovaleric acid betaine (5-AVAB)	Betaine	HMDB0240732	14274897	-	0.0402766	0.0391756	0.131869	-6.80153	-8.6939	-11.8183	1.45154e-13	7.04562e-15	1.47925e-17	more in SPF in all tissues	HILIC+	160.136	2.17	55.054 (100), 60.081 (68), 101.06 (46), 83.05 (32), 59.049 (22), 160.133 (14), 43.018 (8), 58.066 (4)	1
5-Hydroxyindoleacetic acid	Indole	HMDB0000763	1826	C05635	0.906411	0.772006	0.764555	-1.08782	-0.999531	-0.92661	0.388987	0.0727743	0.0420556	more in SPF in 1-2 tissues	RP+	192.066	2.981	56.049 (100), 98.059 (63), 104.054 (36), 61.01 (32), 102.056 (18), 133.064 (18), 133.034 (12), 105.955 (11), 74.024 (11), 144.063 (10)	1
Acetylcarnitine	Acylcarnitine	HMDB0000201	7045767	C02571	1.51817	1.07981	1.07786	5.91385	0.688888	1.05694	9.53266e-06	0.265566	0.0793119	more in GF in 1-2 tissues	HILIC+	204.126	3.07	85.028 (100), 204.124 (81), 60.081 (27), 145.049 (16)	1
Acylcarnitine C12H21NO4	Acylcarnitine	-	-	-	1.69449	1.22649	2.05152	4.40149	1.44206	5.78339	1.24639e-05	0.0153008	6.88141e-06	more in GF in all tissues	HILIC+	244.155	1.493	104.106 (100), 85.028 (92), 105.11 (80), 244.147 (61), 185.081 (48), 60.081 (33), 57.03 (33), 83.049 (15), 86.318 (14), 35.82 (11)	3
Adenosine diphosphate (ADP)	Nucleoside	HMDB0001341	6022	C00008	0.893515	0.416004	1.23606	-0.354887	-1.68921	0.659064	0.766566	0.00427598	0.345976	more in SPF in 1-2 tissues	RP+	428.035	3.027	136.062 (100), 97.029 (12), 119.034 (4)	2
Alanine / β-alanine betaine	Betaine	-	-	-	0.303223	0.194313	0.226138	-3.01444	-2.54509	-2.6541	2.01596e-07	2.65129e-06	5.17192e-07	more in SPF in all tissues	HILIC+	132.102	3.632	132.101 (100), 59.072 (26), 58.064 (10)	1
Alkaloid C27H43NO3 (isomer 1)	Plant alkaloid	-	-	-	0.0390272	0.0288739	0.0323782	-4.11112	-3.06584	-3.79605	1.76308e-09	1.62817e-07	1.38073e-09	N.D. in GF (S/N<5)	RP+	430.332	5.053	430.331 (100), 237.065 (5), 176.036 (5), 136.057 (4), 380.943 (4)	3
Alkaloid C27H43NO3 (isomer 2)	Plant alkaloid	-	-	-	0.0390272	0.0288739	0.0323782	-3.05911	-2.46421	-2.88991	1.36035e-07	3.99823e-06	1.2829e-07	N.D. in GF (S/N<5)	RP+	430.332	4.275	430.328 (100), 430.236 (5), 382.967 (4), 112.048 (4), 304.207 (4)	3
Alkaloid C27H43NO3 (isomer 3)	Plant alkaloid	-	-	-	0.0390272	0.0288739	0.0323782	-4.59621	-3.08804	-5.07979	1.25029e-10	1.47466e-07	1.05043e-11	more in SPF in all tissues	RP+	430.333	5.588	430.331 (100), 389.43 (4)	3
Allantoin	Urea	HMDB0000462	204	C01551	0.934293	0.871159	0.787729	-0.95275	-0.684456	-0.964038	0.136564	0.211404	0.0348627	more in SPF in 1-2 tissues	HILIC−	157.037	1.997	41.998 (100), 97.003 (48), 114.03 (43), 71.023 (22), 100.106 (13), 85.393 (8), 71.481 (6), 95.984 (6), 23.866 (4)	1
Aminobutyric acid	Amino acid	-	-	-	1.01802	0.647971	0.70713	0.127182	-0.805389	-1.65098	0.929437	0.075673	0.00119591		HILIC+	104.071	5.302	45.033 (100), 43.017 (37), 41.038 (35), 69.033 (29), 87.044 (15), 44.997 (6), 39.022 (5)	2
Aminoisobutyric acid	Amino acid	-	-	-	0.742901	0.626588	0.635485	-3.48371	-3.791	-2.87506	0.000171133	4.10332e-05	4.50778e-05	more in SPF in all tissues	HILIC+	104.071	5.593	42.034 (100), 43.041 (87), 44.997 (68), 42.41 (18), 42.381 (15), 43.362 (13), 42.243 (12), 58.068 (11), 20.091 (6)	2
Asp-Lys	Peptide	HMDB0004985	165361	-	1.44748	1.47	1.53313	6.19165	4.15749	5.7174	1.48412e-06	1.07524e-05	6.39864e-08	more in GF in all tissues	HILIC+	262.14	7.799	262.14 (100), 147.113 (53), 129.102 (47), 245.115 (19), 244.136 (15), 133.059 (11), 70.066 (11), 198.127 (10), 130.084 (10), 147.22 (8)	2
Benzamide	Phenolic amide	HMDB0004461	2331	C09815	0.137962	0.0233841	0.0131078	-1.24891	-1.06209	-1.82494	0.0110554	0.0216813	8.57601e-05	N.D. in GF (S/N<5)	RP+	105.034	3.337	51.023 (100), 50.014 (29), 77.039 (8), 51.308 (4), 50.156 (4)	2
Bile acid C26H45NO6S	Bile acid	-	-	-	1.88692	0.238946	0.332558	0.890041	-2.12786	-1.33526	0.719253	3.85026e-05	0.00341055	more in SPF in 1-2 tissues	RP−	498.289	7.367	498.291 (100)	3
Butyrylcarnitine	Acylcarnitine	HMDB0002013	439829	C02862	1.45487	1.25745	1.36154	3.11845	1.48951	1.8139	0.000531692	0.074952	0.00791204	more in GF in 1-2 tissues	HILIC+	232.156	1.647	232.156 (100), 85.028 (70), 173.082 (22), 60.081 (15)	1
Catechol-O-sulfate	Phenylsulfate	HMDB0059724	3083879	-	0.321122	0.0481978	0.0360244	-1.95714	-1.3883	-2.445	0.000219519	0.00356801	1.63096e-06	more in SPF in all tissues	RP−	188.987	2.112	109.03 (100), 188.987 (73), 104.484 (4)	1
Creatinine	Imidazole	HMDB0000562	588	C00791	1.00616	0.864231	0.67834	0.119038	-0.715552	-0.970382	0.962337	0.210147	0.0289524	more in SPF in 1-2 tissues	HILIC+	114.066	1.313	114.067 (100), 44.049 (72), 86.071 (9)	1
Cytosine	Nucleobase	HMDB0000630	597	C00380	1.01658	1.20605	2.45815	0.250184	0.618551	5.62325	0.897136	0.183844	1.23477e-07	more in GF in 1-2 tissues	HILIC+	112.051	2.247	112.051 (100), 95.024 (14), 94.04 (12), 112.093 (4)	1
Decanoylcarnitine	Acylcarnitine	HMDB0000651	10245190	-	0.996337	0.886851	1.28235	-0.0744271	-0.317051	1.46736	0.990302	0.605217	0.0104383	more in GF in 1-2 tissues	HILIC+	316.249	0.824	85.028 (100), 316.247 (14), 60.08 (11), 155.144 (6), 257.177 (5), 144.098 (5), 173.154 (4), 81.365 (4)	1
Deoxycytidine	Ribonucleoside	HMDB0000014	13711	C00881	0.990711	1.23455	2.60324	-0.139215	0.714921	6.33734	0.946684	0.130947	5.94777e-08	more in GF in 1-2 tissues	HILIC+	228.099	2.247	112.05 (100), 95.024 (85), 45.033 (48), 69.043 (37), 42.033 (19), 52.018 (15), 53.037 (15), 94.041 (12), 40.019 (11), 41.037 (10)	1
D-Glucosaminic acid 6-phosphate	Organic acid	-	71728452	-	2.44175	1.69094	1.21049	2.7681	1.10028	0.546672	8.02928e-05	0.0290994	0.287325	more in GF in 1-2 tissues	HILIC+	276.05	5.14	38.963 (100), 276.136 (55), 103.038 (32), 276.17 (22), 276.038 (14), 57.325 (5), 37.759 (4), 75.783 (4)	2
Docosapentaenoic acid	Fatty acid (PUFA)	HMDB0006528	5497182	C16513	0.929923	0.701439	0.866406	-0.340409	-1.11708	-0.584556	0.760892	0.0245723	0.273067	more in SPF in 1-2 tissues	RP−	329.249	10.687	329.247 (100), 146.923 (7), 285.258 (7), 328.943 (4)	2
Ergothioneine	Amino acid	HMDB0003045	5351619	C05570	1.34611	1.59878	1.58897	1.71525	2.15145	2.05072	0.0448548	0.0476778	0.0033656	more in GF in all tissues	HILIC+	459.187	5.641	230.095 (100), 186.107 (17), 459.189 (8), 60.08 (6), 61.082 (6), 230.061 (4), 127.031 (4)	2
Glu-Gln	Peptide	HMDB0028817	10171586	-	0.495527	1.24097	0.625051	-0.813539	0.245292	-3.23406	0.145374	0.663169	2.12209e-05	more in SPF in 1-2 tissues	HILIC+	276.12	7.453	84.044 (100), 56.05 (14), 41.038 (9), 130.05 (8), 116.07 (5)	2
Glu-Trp	Peptide	HMDB0028830	100094	-	0.711594	0.572052	0.781917	-1.65488	-1.42367	-1.32908	0.0131889	0.00974237	0.0104383	more in SPF in all tissues	RP+	334.14	3.702	188.072 (100), 146.06 (30), 84.044 (23), 225.1 (10), 130.051 (8), 144.08 (7), 159.094 (5), 205.094 (4)	2
Glu-Tyr	Peptide	HMDB0028831	515717	-	0.563648	0.60341	0.602237	-1.74003	-1.51526	-2.33874	0.000770958	0.00410445	6.07256e-05	more in SPF in all tissues	HILIC+	311.124	6.476	182.08 (100), 119.045 (65), 136.073 (39), 311.123 (31), 95.048 (16), 84.043 (14), 294.796 (11), 257.39 (9), 202.446 (9), 136.429 (8)	2
Glyceric acid	Carboxylic acid	HMDB0000139	439194	C00258	1.01086	0.752793	0.831264	0.0994663	-1.04592	-1.03677	0.960818	0.0377009	0.104003	more in SPF in 1-2 tissues	HILIC−	105.019	4.713	105.018 (100), 44.999 (40), 75.01 (38), 105.26 (15), 80.455 (14), 105.231 (12), 70.854 (11), 102.275 (11), 72.401 (10), 56.998 (8)	1
Glycerophosphocholine	Phosphocholine	HMDB0000086	71920	C00670	1.01702	0.887704	1.03914	0.312835	-0.935405	0.425281	0.861992	0.0493969	0.54259	more in SPF in 1-2 tissues	HILIC+	258.112	6.384	104.107 (100), 125 (19), 86.096 (19), 184.075 (11), 166.062 (5), 60.08 (4)	1
Glycine betaine	Betaine	HMDB0000043	247	C00719	1.09099	0.912715	0.983946	1.12129	-1.32089	-0.0934882	0.422594	0.0224904	0.910224	more in SPF in 1-2 tissues	HILIC+	118.087	3.927	58.065 (100), 59.073 (97), 118.087 (35)	1
Guanidinobutanoic acid	Amino acid	-	-	-	0.930912	1.11315	1.20757	-0.668785	0.725683	1.64737	0.405172	0.359824	0.00435965	more in GF in 1-2 tissues	HILIC+	146.093	4.052	146.093 (100), 87.044 (95), 146.115 (46), 43.017 (44), 86.059 (40), 60.055 (38), 60.08 (35), 104.071 (17), 111.055 (8), 104.958 (8)	2
Hexanoylcarnitine	Acylcarnitine	HMDB0000705	6426853	-	1.2816	0.758744	1.15567	3.46266	-0.786227	0.688127	0.000213383	0.0928832	0.223912	more in GF in 1-2 tissues	HILIC+	260.197	1.119	260.187 (100), 85.027 (69), 201.112 (34), 60.08 (10), 144.101 (8)	1
Hippuric acid	Phenolic acid	HMDB0000714	464	C01586	0.0461478	0.0207834	0.0138883	-1.76118	-1.08936	-1.85514	0.000313602	0.0189617	7.02447e-05	more in SPF in all tissues	RP+	180.067	3.338	105.034 (100), 77.039 (48)	1
Hydroxyindoleacetic acid	Indole	HMDB0000763	1826	C05635	0.615666	0.627812	0.726424	-2.97977	-2.27743	-0.76	1.43967e-06	0.00371093	0.122787	more in SPF in all tissues	RP+	192.067	1.794	146.057 (100), 146.028 (39), 110.007 (27), 192.065 (26), 100.02 (22), 94.065 (22), 150.057 (19), 58.064 (13), 192.224 (12), 174.057 (12)	2
Imidazoleacetic acid	Imidazole	HMDB0002024	96215	C02835	0.903464	0.78244	0.755024	-0.43545	-1.40599	-1.18552	0.721679	0.0166628	0.0102936	more in SPF in 1-2 tissues	HILIC+	127.051	5.675	54.033 (100), 81.044 (55), 82.049 (18), 55.04 (14), 52.015 (9), 55.03 (9), 70.993 (4)	1
Inosine	Nucleoside	HMDB0000195	6021	C00294	0.799038	0.362255	0.740865	-0.628494	-1.00724	-1.13132	0.437346	0.0362932	0.0373624	more in SPF in 1-2 tissues	RP+	269.09	1.558	137.046 (100), 110.035 (28), 119.037 (28), 94.041 (10), 82.039 (6), 55.03 (6), 43.018 (5), 57.033 (4)	1
Isovalerylcarnitine	Acylcarnitine	HMDB0000688	6426851	-	1.95447	1.45909	2.21618	4.96675	1.77418	5.05461	2.06702e-06	0.00626457	4.58724e-07	more in GF in all tissues	HILIC+	246.171	1.337	246.171 (100), 85.028 (81), 187.098 (27), 60.081 (12), 144.105 (7)	1
Kynurenine	Amino acid	HMDB0000684	161166	C00328	0.627765	0.613668	0.71267	-2.92771	-2.35877	-0.783522	1.84679e-06	0.00326579	0.109048	more in SPF in 1-2 tissues	RP+	209.094	1.795	91.055 (100), 92.05 (55), 146.06 (40), 77.038 (35), 94.066 (25), 74.023 (23), 132.045 (22), 117.057 (21), 65.038 (20), 118.068 (18)	1
L-Arginine	Amino acid	HMDB0000517	6322	C00062	1.21164	0.867345	1.06661	2.32302	-0.448708	0.61229	0.00390138	0.358251	0.297767	more in GF in 1-2 tissues	HILIC+	175.12	7.117	175.118 (100), 60.055 (67), 70.064 (66), 116.07 (40), 130.096 (17), 158.094 (15), 112.086 (7), 72.08 (6)	1
L-Aspartic acid	Amino acid	HMDB0000191	5960	C00049	0.915935	0.70463	0.906258	-1.73361	-1.04935	-1.15225	0.0276448	0.0468589	0.122418	more in SPF in 1-2 tissues	HILIC+	134.045	6.916	74.023 (100), 88.038 (49), 46.028 (22), 116.034 (13), 43.017 (7), 70.028 (6), 134.043 (5)	1
Lauroylcarnitine	Acylcarnitine	HMDB0002250	168381	-	1.39244	1.12829	1.56115	2.33261	0.765996	3.23025	0.00313035	0.363637	8.50428e-05	more in GF in 1-2 tissues	HILIC+	344.283	0.775	85.029 (100), 344.28 (11), 60.08 (11)	1
L-Carnitine	Carnitine	HMDB0000062	2724480	C00318	1.4896	1.02974	1.05945	7.35075	0.174768	1.60567	2.31983e-08	0.742846	0.0181432	more in GF in 1-2 tissues	HILIC+	162.113	4.78	60.081 (100), 103.04 (96), 85.029 (75), 43.018 (66), 102.092 (53), 162.114 (32), 57.034 (24), 59.073 (6), 58.065 (5), 41.039 (4)	1
L-Carnosine	Dipeptide	HMDB0000033	439224	C00386	0.901964	0.548462	1.01261	-0.336494	-0.961972	0.0758942	0.743118	0.0457261	0.928642	more in SPF in 1-2 tissues	HILIC+	227.114	7.288	156.076 (100), 110.07 (27), 227.116 (27), 210.088 (27), 181.113 (23), 209.101 (20), 136.084 (18), 122.07 (13), 192.076 (11), 227.154 (11)	1
L-Glutamic acid	Amino acid	HMDB0000148	33032	C00025	0.962609	0.805662	0.880525	-0.755339	-1.8806	-1.15725	0.453042	0.00931836	0.0358252	more in SPF in 1-2 tissues	HILIC−	146.046	6.594	102.056 (100), 128.035 (44), 146.046 (29)	1
L-Glutamine	Amino acid	HMDB0000641	5961	C00064	0.883454	0.168854	0.877275	-2.54401	-0.464876	-1.36787	0.00871842	0.281373	0.0111997	more in SPF in 1-2 tissues	HILIC+	147.077	6.305	84.045 (100), 56.049 (12), 41.038 (7)	1
Linoleic acid	Fatty acid	HMDB0000673	5280450	C01595	1.04727	0.693021	1.04282	0.308391	-0.955499	0.192248	0.796156	0.0405592	0.825315	more in SPF in 1-2 tissues	RP−	279.233	10.556	279.232 (100)	2
L-Ornithine	Amino acid	HMDB0000214	6262	C00077	1.25145	1.02216	1.2196	2.42056	0.0606819	0.871227	0.0336162	0.925446	0.134396	more in GF in 1-2 tissues	HILIC+	133.098	7.321	70.064 (100), 116.069 (26), 115.086 (4)	1
L-Threonine	Amino acid	HMDB0000167	6288	C00188	1.31043	1.06958	1.15963	2.38308	0.938126	2.17859	5.00515e-05	0.167128	0.00204766	more in GF in 1-2 tissues	HILIC+	120.066	5.983	74.061 (100), 56.05 (81), 102.055 (22), 84.045 (11), 57.034 (7), 120.066 (6)	1
L-Tryptophan	Amino acid	HMDB0000929	6305	C00078	0.927245	0.834932	0.956398	-0.593624	-0.976569	-0.220158	0.479212	0.0463085	0.724508	more in SPF in 1-2 tissues	RP+	205.098	2.671	146.06 (100), 118.066 (51), 144.081 (31), 132.082 (15), 188.072 (15), 143.074 (13), 170.061 (11), 159.092 (11), 142.065 (8), 115.054 (7)	1
LysoPC(16:0)	Phosphatidylcholine	HMDB0010382	460602	C04230	1.02431	1.15221	1.05068	0.498447	0.733362	1.18551	0.676734	0.132708	0.0475217	more in GF in 1-2 tissues	RP−	540.33	10.247	480.308 (100), 540.33 (40), 255.232 (25)	2
LysoPC(18:1)	Phosphatidylcholine	HMDB0002815	16081932	C04230	1.05047	0.994437	0.86295	0.277495	-0.038209	-1.31966	0.828858	0.958673	0.0164646	more in SPF in 1-2 tissues	RP+	522.357	10.464	184.073 (100), 104.107 (83), 522.356 (59), 504.352 (10), 86.096 (4), 339.284 (4)	2
LysoPC(22:6)	Phosphatidylcholine	HMDB0010404	10415542	C04230	1.07485	0.858964	0.851242	0.403345	-1.01223	-1.38683	0.750316	0.0717958	0.00803265	more in SPF in 1-2 tissues	RP+	568.344	10.144	568.339 (100), 184.072 (59), 568.237 (5), 508.242 (4), 185.075 (4)	2
LysoPE(16:0)	Phosphatidylethanolamine	HMDB0011473	53480922	-	1.00938	1.06824	1.12734	0.0507178	0.454294	1.7508	0.973512	0.523747	0.0153786	more in GF in 1-2 tissues	RP+	454.294	10.255	313.275 (100), 454.293 (66), 44.049 (46), 436.283 (37), 62.06 (23), 393.243 (8), 282.276 (5), 216.065 (4)	2
Methylhistamine	Amino acid derivative	HMDB0000898	3614	C05127	1.28483	1.04974	0.632083	2.08212	0.109133	-0.61116	0.000820879	0.885114	0.192762	more in GF in 1-2 tissues	HILIC+	126.103	4.844	109.077 (100), 68.05 (33), 41.038 (17), 97.078 (12), 67.041 (7), 82.065 (6), 56.049 (5), 94.054 (4), 42.034 (4), 81.058 (4)	2
Methylimidazoleacetic acid	Imidazolecarboxylic acid	HMDB0002820	75810	C05828	0.0931442	0.110729	0.0873843	-2.13286	-2.97519	-1.96145	2.68973e-05	4.76915e-07	3.61881e-05	more in SPF in all tissues	HILIC+	141.066	3.741	123.055 (100), 81.045 (60), 141.066 (21), 95.059 (14), 123.474 (6), 113.036 (5), 123.347 (5), 81.609 (4)	2
Myristoylcarnitine	Acylcarnitine	HMDB0005066	53477791	-	1.31305	1.25211	1.42857	2.02665	1.41502	2.74153	0.00580856	0.0896748	0.0013315	more in GF in 1-2 tissues	HILIC+	372.313	0.752	372.312 (100), 85.028 (34), 313.237 (6)	1
N-Acetylgalactosaminitol	Sugar	-	165880	-	1.1093	1.16307	2.08281	0.386142	0.790968	7.94711	0.752726	0.200136	3.95112e-06	more in GF in 1-2 tissues	HILIC+	224.114	2.083	224.112 (100), 164.093 (69), 146.081 (28), 206.103 (24), 177.083 (19), 224.198 (17), 74.058 (16), 224.075 (15), 72.048 (13), 62.058 (11)	2
N-Acetyl-L-lysine	Amino acid	HMDB0000446	192590	C12989	1.15724	0.941937	1.23423	2.13054	-0.378105	2.75167	0.0680813	0.559699	0.00130577	more in GF in 1-2 tissues	HILIC+	189.125	6.011	129.103 (100), 84.081 (76), 189.125 (54), 130.087 (32), 147.113 (27), 126.092 (14), 153.103 (13), 172.1 (9), 43.017 (5), 101.107 (4)	2
N-Acetyl-L-ornithine	Amino acid	-	-	-	0.792703	0.664408	0.682366	-1.34717	-3.38626	-1.33813	0.0254896	2.36489e-06	0.00382963	more in SPF in all tissues	HILIC+	175.109	6.012	70.066 (100), 112.076 (36), 84.081 (22), 116.073 (11), 56.05 (6), 60.042 (4), 158.095 (4)	2
N-Acetylneuraminic Acid	Sialic acid	HMDB0000230	445063	C19910	0.879298	0.790195	1.36341	-1.1138	-1.10791	0.972914	0.0793124	0.0321821	0.0551819	more in SPF in 1-2 tissues	HILIC−	308.099	6.606	87.009 (100), 98.061 (21), 43.019 (7), 100.041 (6), 170.046 (5)	1
N-Acetylputrescine	Polyamine	HMDB0002064	122356	C02714	0.961277	1.02603	0.754215	-0.332277	0.0942517	-1.12791	0.751055	0.913711	0.0150729	more in SPF in 1-2 tissues	HILIC+	131.118	3.541	72.081 (100), 114.091 (60), 131.117 (27), 60.044 (25), 43.016 (16), 42.125 (8), 72.043 (8), 55.054 (4)	1
Octadecanoylcarnitine	Acylcarnitine	HMDB0000848	52922056	-	0.991283	1.43319	1.3502	-0.0354125	1.24795	1.87128	0.979172	0.0500199	0.0166433	more in GF in 1-2 tissues	RP+	428.374	9.747	428.375 (100), 85.029 (9)	1
Octadecenoic acid	Fatty acid	-	-	-	0.933574	0.818177	0.85536	-0.373382	-1.16378	-0.73268	0.676734	0.0357599	0.252612	more in SPF in 1-2 tissues	RP−	281.249	10.773	281.249 (100)	2
Octanoylcarnitine	Acylcarnitine	HMDB0000791	11953814	C02838	1.33453	0.734275	1.14058	2.59089	-0.911226	0.603474	0.00726194	0.0659314	0.310624	more in GF in 1-2 tissues	HILIC+	288.219	0.911	288.215 (100), 85.028 (53), 229.14 (25), 60.08 (15), 224.09 (12), 229.528 (4), 84.985 (4)	1
Octopamine	Monoamine	HMDB0004825	440266	C04227	0.747609	0.55304	0.847967	-0.814119	-1.32417	-0.412851	0.155115	0.00779923	0.4346	more in SPF in 1-2 tissues	RP+	136.073	1.103	91.054 (100), 107.05 (35), 65.038 (30), 119.047 (14), 55.016 (8), 45.032 (7), 101.024 (7), 51.239 (6), 136.047 (6), 123.037 (4)	2
Ophthalmic acid	Peptide	HMDB0005765	7018721	C21016	0.592498	0.652635	0.549137	-3.51354	-1.2361	-2.90885	4.4731e-06	0.0160087	3.70263e-06	more in SPF in all tissues	HILIC+	290.136	6.785	161.091 (100), 58.065 (77), 215.103 (46), 290.135 (12), 273.108 (9), 227.105 (7), 130.047 (6), 130.083 (5), 84.043 (5)	1
Palmitic acid	Fatty acid	HMDB0000220	985	C00249	1.0053	1.1682	1.02297	0.101123	1.3434	0.329449	0.952749	0.0467555	0.762814	more in GF in 1-2 tissues	RP−	255.233	10.697	255.233 (100)	2
Pantothenic acid	Vitamin	HMDB0000210	6613	C00864	1.14997	0.947137	1.24978	2.12266	-0.234721	1.41033	0.470478	0.719489	0.0168307	more in GF in 1-2 tissues	HILIC−	218.104	1.08	88.041 (100), 146.082 (49), 218.102 (21), 71.015 (6), 215.353 (5), 71.05 (4), 168.863 (4)	1
Phenylacetylglycine	Amino acid derivative	HMDB0000821	68144	C05598	0.420766	0.350369	0.188294	-1.71552	-1.30243	-0.957907	0.0014661	0.0140017	0.0282983	more in SPF in all tissues	RP+	194.082	3.756	91.054 (100), 76.039 (23), 135.046 (6)	2
Phenylsulfate C9H10O6S	Phenylsulfate	-	-	-	0.383295	0.0410181	0.03938	-1.40463	-0.968337	-1.98699	0.0227136	0.0330849	2.9845e-05	more in SPF in 1-2 tissues	RP−	245.013	3.213	245.013 (100), 165.055 (83), 121.069 (10), 156.556 (5)	3
Phosphatidylcholine	Phosphatidylcholine	-	-	-	3.91531	3.33828	2.48143	15.6231	6.35343	3.67374	0.000499869	4.52737e-09	0.000398754	more in GF in all tissues	HILIC+	451.163	1.465	184.063 (100), 268.103 (19), 136.057 (4), 136.499 (4)	3
Pipecolic acid	Amino acid	HMDB0000070	849	C00408	0.213442	0.225741	0.165404	-0.998269	-1.1482	-1.24902	0.0476541	0.0141737	0.00435481	more in SPF in all tissues	HILIC+	130.086	5.211	84.08 (100), 56.049 (15), 55.053 (4)	1
Proline betaine	Betaine	HMDB0004827	7016563	C10172	1.25365	1.05039	1.17335	2.50698	0.356757	1.62517	0.0106254	0.577221	0.0244827	more in GF in 1-2 tissues	HILIC+	144.103	3.706	144.102 (100), 58.064 (33), 84.079 (28), 44.05 (7), 72.08 (4), 101.06 (4)	1
Propionylcarnitine	Acylcarnitine	HMDB0000824	107738	C03017	1.44765	1.57329	14.1563	1.95948	2.25878	51.4276	0.0147252	0.00033386	6.69381e-13	more in GF in all tissues	HILIC+	218.139	2.155	218.14 (100), 85.028 (72), 159.065 (25), 57.033 (10), 60.081 (10)	1
Putrescine	Polyamine	HMDB0001414	1045	C00134	0.946524	0.922545	1.2324	-1.33781	-1.27465	1.14623	0.521964	0.149625	0.024012	more in GF in 1-2 tissues	HILIC+	89.1074	6.679	72.082 (100)	1
Pyridoxamine	Vitamin	HMDB0001431	1052	C00534	1.61784	0.930096	0.956812	4.05615	-0.224274	-0.238615	0.00528467	0.70314	0.761787	more in GF in 1-2 tissues	HILIC+	169.098	5.489	77.038 (100), 80.049 (34), 79.054 (31), 134.062 (28), 106.065 (22), 65.039 (17), 95.074 (14), 81.056 (11), 94.064 (10), 42.033 (9)	1
S-Adenosylhomocysteine (SAH)	Nucleoside derivative	HMDB0000939	439155	C00021	0.939108	0.741487	0.784434	-0.562237	-1.04894	-1.32381	0.690508	0.0406566	0.0150877	more in SPF in 1-2 tissues	HILIC+	385.13	6.498	136.061 (100), 134.026 (82), 88.02 (46), 99.044 (12), 134.465 (4)	1
Serotonin	Monoamine	HMDB0000259	5202	C00780	0.81155	0.961937	0.87391	-2.07671	-0.232871	-1.07958	0.00191043	0.671666	0.0270067	more in SPF in 1-2 tissues	HILIC+	177.102	1.692	160.076 (100), 117.058 (26), 132.081 (16), 143.074 (15), 115.055 (11), 142.066 (8), 79.054 (7), 159.066 (6), 44.013 (6), 115.04 (6)	1
Solanidine	Plant alkaloid	HMDB0003236	65727	C06543	0.0255743	0.0311111	0.0246148	-2.74475	-3.49033	-2.74913	6.63083e-07	2.27245e-08	2.80259e-07	more in SPF in all tissues	RP+	398.343	6.71	398.341 (100), 381.132 (5)	2
Spermidine	Polyamine	HMDB0001257	1102	C00315	0.953507	0.560624	0.935873	-0.642529	-1.11023	-0.54316	0.724622	0.0289566	0.379531	more in SPF in 1-2 tissues	HILIC+	146.166	7.874	72.081 (100), 58.065 (12), 112.113 (6), 60.079 (6), 75.091 (5), 84.276 (5), 84.082 (4), 30.034 (4)	1
Taurocholic acid	Bile acid	HMDB0000036	6675	C05122	1.17249	0.778231	3.54243	0.228372	-0.562536	7.47834	0.866376	0.233189	2.27376e-06	more in GF in 1-2 tissues	HILIC+	480.281	2.229	126.02 (100), 462.27 (21), 319.246 (18), 182.111 (16), 355.252 (16), 159.121 (12), 209.129 (12), 289.122 (12), 199.143 (11), 215.138 (11)	2
Trigonelline	Betaine	HMDB0000875	5570	C01004	1.19886	1.15234	1.38347	1.58471	0.647248	2.11435	0.0612246	0.209837	0.0014419	more in GF in 1-2 tissues	HILIC+	138.055	4.466	138.055 (100), 92.049 (64), 94.065 (62), 78.033 (17), 53.038 (8), 93.057 (8), 67.054 (5), 65.038 (5), 79.041 (4), 42.033 (4)	1
Trimethylamine N-oxide (TMAO)	Betaine	HMDB0000925	1145	C01104	0.0126961	0.00615972	0.00761366	-2.86407	-1.51173	-2.16252	3.40649e-07	0.0016017	9.39381e-06	more in SPF in all tissues	HILIC+	76.0757	1.607	42.033 (100), 43.042 (22), 58.064 (11), 56.05 (9)	1
Tripeptide	Peptide	-	-	-	1.94334	2.4519	4.02526	13.2901	9.54349	8.16776	5.1306e-11	1.88313e-07	3.31926e-10	more in GF in all tissues	HILIC+	319.163	7.527	319.162 (100), 70.066 (10), 204.099 (9), 45.033 (7), 301.151 (6), 84.044 (5)	3
Tripeptide	Peptide	-	-	-	1.94334	2.4519	4.02526	13.3355	4.73144	14.5189	4.36178e-10	2.02602e-06	5.32471e-13	more in GF in all tissues	HILIC+	361.175	6.54	361.178 (100), 186.088 (5), 319.159 (4), 200.102 (4), 256.132 (4)	3
Triterpenoid C27H45NO2	Triterpenoid	-	-	-	0.0227473	0.0179663	0.0265699	-3.21011	-2.21952	-2.66376	5.6468e-08	1.77271e-05	4.48372e-07	N.D. in GF (S/N<5)	RP+	416.353	6.062	416.355 (100), 407.232 (8), 416.268 (8), 74.061 (7), 315.166 (7), 395.705 (5), 393.979 (4)	3
Unknown C20H27N3O5		-	-	-	1.74287	0.524069	0.977799	0.505104	-1.22268	-0.19178	0.845141	0.0175644	0.822388	more in SPF in 1-2 tissues	HILIC+	390.2	3.888	273.122 (100), 156.045 (72), 155.355 (10), 156.634 (10), 156.851 (9), 68.104 (8), 156.482 (5)	4
Unknown C8H17NO3		-	-	-	0.0303686	0.0214432	0.0203359	-6.5771	-4.2641	-6.28387	2.943e-13	7.85445e-10	5.17993e-13	more in SPF in all tissues	HILIC+	176.129	4.784	176.129 (100), 60.08 (18), 118.085 (11), 75.045 (9), 116.107 (7), 55.054 (6), 176.105 (5), 45.056 (5), 176.293 (4), 117.053 (4)	4
Urea	Urea	HMDB0000294	2447	C00086	1.20448	1.12085	1.16392	1.19741	0.620746	1.30285	0.0371887	0.242869	0.0213298	more in GF in 1-2 tissues	HILIC+	61.0387	1.016	44.013 (100), 43.028 (13)	2
